# Supplementary material for: Evaluation and modeling of direct membrane-feeding assay with Plasmodium vivax to support development of transmission blocking vaccines
Source: Sci Rep. 2020 Jul 28;10:12569. doi: 10.1038/s41598-020-69513-x (PMC7387523; doi:10.1038/s41598-020-69513-x)
Supplement: Supplementary file 2 — Supplementary Table S1. [file 41598_2020_69513_MOESM2_ESM.xlsx]

## Sheet: Original PvDMFA data
Evaluation and modeling of direct membrane-feeding assay with Plasmodium vivax to support development of transmission blocking vaccines
Kazutoyo Miura, Bruce J. Swihart, Michael P. Fay, Chalermpon Kumpitak, Kirakorn Kiattibutr, Jetsumon Sattabongkot, Carole A. Long
Table S1
Note
COM: Container of Mosquitoes
Contl/Test: 0, nomal human AB serum were fed as a control; 1, test antibody (including control antibodies, such as antibodies from animals immunized with adjuvant alone)
Feed #	COM #	Oocyst count	Contl/test
Pv01	Pv01_1	0	0
Pv01	Pv01_1	0	0
Pv01	Pv01_1	1	0
Pv01	Pv01_1	0	0
Pv01	Pv01_1	0	0
Pv01	Pv01_1	0	0
Pv01	Pv01_1	0	0
Pv01	Pv01_1	0	0
Pv01	Pv01_1	0	0
Pv01	Pv01_1	0	0
Pv01	Pv01_1	0	0
Pv01	Pv01_1	0	0
Pv01	Pv01_1	0	0
Pv01	Pv01_1	1	0
Pv01	Pv01_1	0	0
Pv01	Pv01_1	0	0
Pv01	Pv01_1	0	0
Pv01	Pv01_1	0	0
Pv01	Pv01_1	0	0
Pv01	Pv01_1	2	0
Pv01	Pv01_2	0	1
Pv01	Pv01_2	0	1
Pv01	Pv01_2	0	1
Pv01	Pv01_2	0	1
Pv01	Pv01_2	0	1
Pv01	Pv01_2	0	1
Pv01	Pv01_2	0	1
Pv01	Pv01_2	0	1
Pv01	Pv01_2	0	1
Pv01	Pv01_2	0	1
Pv01	Pv01_2	1	1
Pv01	Pv01_2	0	1
Pv01	Pv01_2	0	1
Pv01	Pv01_2	0	1
Pv01	Pv01_2	0	1
Pv01	Pv01_2	0	1
Pv01	Pv01_2	0	1
Pv01	Pv01_2	0	1
Pv01	Pv01_2	0	1
Pv01	Pv01_2	0	1
Pv01	Pv01_3	0	1
Pv01	Pv01_3	0	1
Pv01	Pv01_3	0	1
Pv01	Pv01_3	0	1
Pv01	Pv01_3	1	1
Pv01	Pv01_3	0	1
Pv01	Pv01_3	0	1
Pv01	Pv01_3	0	1
Pv01	Pv01_3	0	1
Pv01	Pv01_3	1	1
Pv01	Pv01_3	0	1
Pv01	Pv01_3	0	1
Pv01	Pv01_3	0	1
Pv01	Pv01_3	1	1
Pv01	Pv01_3	0	1
Pv01	Pv01_3	1	1
Pv01	Pv01_3	0	1
Pv01	Pv01_3	0	1
Pv01	Pv01_3	0	1
Pv01	Pv01_3	0	1
Pv01	Pv01_4	0	1
Pv01	Pv01_4	0	1
Pv01	Pv01_4	0	1
Pv01	Pv01_4	0	1
Pv01	Pv01_4	0	1
Pv01	Pv01_4	0	1
Pv01	Pv01_4	0	1
Pv01	Pv01_4	0	1
Pv01	Pv01_4	0	1
Pv01	Pv01_4	1	1
Pv01	Pv01_4	0	1
Pv01	Pv01_4	0	1
Pv01	Pv01_4	0	1
Pv01	Pv01_4	1	1
Pv01	Pv01_4	0	1
Pv01	Pv01_4	0	1
Pv01	Pv01_4	0	1
Pv01	Pv01_4	0	1
Pv01	Pv01_4	0	1
Pv01	Pv01_4	0	1
Pv02	Pv02_1	3	0
Pv02	Pv02_1	3	0
Pv02	Pv02_1	5	0
Pv02	Pv02_1	4	0
Pv02	Pv02_1	10	0
Pv02	Pv02_1	0	0
Pv02	Pv02_1	10	0
Pv02	Pv02_1	1	0
Pv02	Pv02_1	17	0
Pv02	Pv02_1	0	0
Pv02	Pv02_1	0	0
Pv02	Pv02_1	0	0
Pv02	Pv02_1	1	0
Pv02	Pv02_1	12	0
Pv02	Pv02_1	0	0
Pv02	Pv02_1	6	0
Pv02	Pv02_1	0	0
Pv02	Pv02_1	9	0
Pv02	Pv02_1	8	0
Pv02	Pv02_1	0	0
Pv02	Pv02_2	0	1
Pv02	Pv02_2	0	1
Pv02	Pv02_2	4	1
Pv02	Pv02_2	0	1
Pv02	Pv02_2	0	1
Pv02	Pv02_2	0	1
Pv02	Pv02_2	0	1
Pv02	Pv02_2	0	1
Pv02	Pv02_2	0	1
Pv02	Pv02_2	1	1
Pv02	Pv02_2	0	1
Pv02	Pv02_2	0	1
Pv02	Pv02_2	0	1
Pv02	Pv02_2	1	1
Pv02	Pv02_2	0	1
Pv02	Pv02_2	0	1
Pv02	Pv02_2	0	1
Pv02	Pv02_2	0	1
Pv02	Pv02_2	0	1
Pv02	Pv02_2	0	1
Pv02	Pv02_3	0	1
Pv02	Pv02_3	5	1
Pv02	Pv02_3	0	1
Pv02	Pv02_3	13	1
Pv02	Pv02_3	0	1
Pv02	Pv02_3	2	1
Pv02	Pv02_3	1	1
Pv02	Pv02_3	10	1
Pv02	Pv02_3	9	1
Pv02	Pv02_3	8	1
Pv02	Pv02_3	0	1
Pv02	Pv02_3	0	1
Pv02	Pv02_3	0	1
Pv02	Pv02_3	0	1
Pv02	Pv02_3	8	1
Pv02	Pv02_3	0	1
Pv02	Pv02_3	2	1
Pv02	Pv02_3	1	1
Pv02	Pv02_3	0	1
Pv02	Pv02_3	6	1
Pv02	Pv02_4	0	1
Pv02	Pv02_4	1	1
Pv02	Pv02_4	13	1
Pv02	Pv02_4	0	1
Pv02	Pv02_4	0	1
Pv02	Pv02_4	1	1
Pv02	Pv02_4	0	1
Pv02	Pv02_4	0	1
Pv02	Pv02_4	0	1
Pv02	Pv02_4	0	1
Pv02	Pv02_4	0	1
Pv02	Pv02_4	3	1
Pv02	Pv02_4	5	1
Pv02	Pv02_4	7	1
Pv02	Pv02_4	0	1
Pv02	Pv02_4	0	1
Pv02	Pv02_4	0	1
Pv02	Pv02_4	0	1
Pv02	Pv02_4	0	1
Pv02	Pv02_4	0	1
Pv03	Pv03_1	0	0
Pv03	Pv03_1	0	0
Pv03	Pv03_1	0	0
Pv03	Pv03_1	0	0
Pv03	Pv03_1	0	0
Pv03	Pv03_1	0	0
Pv03	Pv03_1	1	0
Pv03	Pv03_1	0	0
Pv03	Pv03_1	0	0
Pv03	Pv03_1	0	0
Pv03	Pv03_1	0	0
Pv03	Pv03_1	0	0
Pv03	Pv03_1	0	0
Pv03	Pv03_1	0	0
Pv03	Pv03_1	0	0
Pv03	Pv03_1	0	0
Pv03	Pv03_1	0	0
Pv03	Pv03_1	0	0
Pv03	Pv03_1	0	0
Pv03	Pv03_1	0	0
Pv03	Pv03_3	0	1
Pv03	Pv03_3	0	1
Pv03	Pv03_3	0	1
Pv03	Pv03_3	0	1
Pv03	Pv03_3	0	1
Pv03	Pv03_3	0	1
Pv03	Pv03_3	0	1
Pv03	Pv03_3	0	1
Pv03	Pv03_3	0	1
Pv03	Pv03_3	0	1
Pv03	Pv03_3	0	1
Pv03	Pv03_3	0	1
Pv03	Pv03_3	0	1
Pv03	Pv03_3	1	1
Pv03	Pv03_3	0	1
Pv03	Pv03_3	0	1
Pv03	Pv03_3	0	1
Pv03	Pv03_3	0	1
Pv03	Pv03_3	0	1
Pv03	Pv03_3	0	1
Pv03	Pv03_4	0	1
Pv03	Pv03_4	0	1
Pv03	Pv03_4	0	1
Pv03	Pv03_4	0	1
Pv03	Pv03_4	0	1
Pv03	Pv03_4	0	1
Pv03	Pv03_4	0	1
Pv03	Pv03_4	0	1
Pv03	Pv03_4	0	1
Pv03	Pv03_4	0	1
Pv03	Pv03_4	0	1
Pv03	Pv03_4	0	1
Pv03	Pv03_4	0	1
Pv03	Pv03_4	0	1
Pv03	Pv03_4	0	1
Pv03	Pv03_4	0	1
Pv03	Pv03_4	0	1
Pv03	Pv03_4	0	1
Pv03	Pv03_4	1	1
Pv03	Pv03_4	0	1
Pv05	Pv05_1	2	1
Pv05	Pv05_1	1	1
Pv05	Pv05_1	5	1
Pv05	Pv05_1	1	1
Pv05	Pv05_1	1	1
Pv05	Pv05_1	1	1
Pv05	Pv05_1	3	1
Pv05	Pv05_1	3	1
Pv05	Pv05_1	1	1
Pv05	Pv05_1	1	1
Pv05	Pv05_1	5	1
Pv05	Pv05_1	0	1
Pv05	Pv05_1	0	1
Pv05	Pv05_1	0	1
Pv05	Pv05_1	0	1
Pv05	Pv05_1	0	1
Pv05	Pv05_1	0	1
Pv05	Pv05_1	0	1
Pv05	Pv05_1	0	1
Pv05	Pv05_1	0	1
Pv05	Pv05_2	5	1
Pv05	Pv05_2	9	1
Pv05	Pv05_2	5	1
Pv05	Pv05_2	5	1
Pv05	Pv05_2	1	1
Pv05	Pv05_2	5	1
Pv05	Pv05_2	2	1
Pv05	Pv05_2	5	1
Pv05	Pv05_2	3	1
Pv05	Pv05_2	6	1
Pv05	Pv05_2	4	1
Pv05	Pv05_2	1	1
Pv05	Pv05_2	10	1
Pv05	Pv05_2	3	1
Pv05	Pv05_2	14	1
Pv05	Pv05_2	0	1
Pv05	Pv05_2	0	1
Pv05	Pv05_2	0	1
Pv05	Pv05_2	0	1
Pv05	Pv05_2	0	1
Pv05	Pv05_3	2	1
Pv05	Pv05_3	15	1
Pv05	Pv05_3	3	1
Pv05	Pv05_3	9	1
Pv05	Pv05_3	4	1
Pv05	Pv05_3	16	1
Pv05	Pv05_3	8	1
Pv05	Pv05_3	8	1
Pv05	Pv05_3	4	1
Pv05	Pv05_3	4	1
Pv05	Pv05_3	10	1
Pv05	Pv05_3	6	1
Pv05	Pv05_3	3	1
Pv05	Pv05_3	1	1
Pv05	Pv05_3	9	1
Pv05	Pv05_3	10	1
Pv05	Pv05_3	0	1
Pv05	Pv05_3	0	1
Pv05	Pv05_3	0	1
Pv05	Pv05_3	0	1
Pv05	Pv05_4	7	1
Pv05	Pv05_4	22	1
Pv05	Pv05_4	11	1
Pv05	Pv05_4	11	1
Pv05	Pv05_4	3	1
Pv05	Pv05_4	12	1
Pv05	Pv05_4	2	1
Pv05	Pv05_4	9	1
Pv05	Pv05_4	8	1
Pv05	Pv05_4	9	1
Pv05	Pv05_4	4	1
Pv05	Pv05_4	5	1
Pv05	Pv05_4	7	1
Pv05	Pv05_4	3	1
Pv05	Pv05_4	7	1
Pv05	Pv05_4	1	1
Pv05	Pv05_4	13	1
Pv05	Pv05_4	9	1
Pv05	Pv05_4	0	1
Pv05	Pv05_4	0	1
Pv05	Pv05_5	1	1
Pv05	Pv05_5	1	1
Pv05	Pv05_5	1	1
Pv05	Pv05_5	1	1
Pv05	Pv05_5	3	1
Pv05	Pv05_5	1	1
Pv05	Pv05_5	5	1
Pv05	Pv05_5	5	1
Pv05	Pv05_5	5	1
Pv05	Pv05_5	0	1
Pv05	Pv05_5	0	1
Pv05	Pv05_5	0	1
Pv05	Pv05_5	0	1
Pv05	Pv05_5	0	1
Pv05	Pv05_5	0	1
Pv05	Pv05_5	0	1
Pv05	Pv05_5	0	1
Pv05	Pv05_5	0	1
Pv05	Pv05_5	0	1
Pv05	Pv05_5	0	1
Pv05	Pv05_6	5	1
Pv05	Pv05_6	13	1
Pv05	Pv05_6	4	1
Pv05	Pv05_6	1	1
Pv05	Pv05_6	1	1
Pv05	Pv05_6	7	1
Pv05	Pv05_6	5	1
Pv05	Pv05_6	3	1
Pv05	Pv05_6	1	1
Pv05	Pv05_6	11	1
Pv05	Pv05_6	1	1
Pv05	Pv05_6	2	1
Pv05	Pv05_6	1	1
Pv05	Pv05_6	4	1
Pv05	Pv05_6	5	1
Pv05	Pv05_6	4	1
Pv05	Pv05_6	5	1
Pv05	Pv05_6	0	1
Pv05	Pv05_6	0	1
Pv05	Pv05_6	0	1
Pv05	Pv05_7	1	1
Pv05	Pv05_7	2	1
Pv05	Pv05_7	10	1
Pv05	Pv05_7	8	1
Pv05	Pv05_7	3	1
Pv05	Pv05_7	2	1
Pv05	Pv05_7	1	1
Pv05	Pv05_7	2	1
Pv05	Pv05_7	1	1
Pv05	Pv05_7	2	1
Pv05	Pv05_7	4	1
Pv05	Pv05_7	11	1
Pv05	Pv05_7	2	1
Pv05	Pv05_7	0	1
Pv05	Pv05_7	0	1
Pv05	Pv05_7	0	1
Pv05	Pv05_7	0	1
Pv05	Pv05_7	0	1
Pv05	Pv05_7	0	1
Pv05	Pv05_7	0	1
Pv05	Pv05_8	4	1
Pv05	Pv05_8	1	1
Pv05	Pv05_8	6	1
Pv05	Pv05_8	2	1
Pv05	Pv05_8	3	1
Pv05	Pv05_8	5	1
Pv05	Pv05_8	5	1
Pv05	Pv05_8	5	1
Pv05	Pv05_8	6	1
Pv05	Pv05_8	3	1
Pv05	Pv05_8	4	1
Pv05	Pv05_8	1	1
Pv05	Pv05_8	5	1
Pv05	Pv05_8	2	1
Pv05	Pv05_8	4	1
Pv05	Pv05_8	4	1
Pv05	Pv05_8	0	1
Pv05	Pv05_8	0	1
Pv05	Pv05_8	0	1
Pv05	Pv05_8	0	1
Pv05	Pv05_9	12	1
Pv05	Pv05_9	4	1
Pv05	Pv05_9	9	1
Pv05	Pv05_9	5	1
Pv05	Pv05_9	3	1
Pv05	Pv05_9	4	1
Pv05	Pv05_9	9	1
Pv05	Pv05_9	8	1
Pv05	Pv05_9	10	1
Pv05	Pv05_9	9	1
Pv05	Pv05_9	3	1
Pv05	Pv05_9	9	1
Pv05	Pv05_9	6	1
Pv05	Pv05_9	2	1
Pv05	Pv05_9	6	1
Pv05	Pv05_9	5	1
Pv05	Pv05_9	0	1
Pv05	Pv05_9	0	1
Pv05	Pv05_9	0	1
Pv05	Pv05_9	0	1
Pv05	Pv05_10	16	1
Pv05	Pv05_10	2	1
Pv05	Pv05_10	2	1
Pv05	Pv05_10	2	1
Pv05	Pv05_10	4	1
Pv05	Pv05_10	1	1
Pv05	Pv05_10	3	1
Pv05	Pv05_10	7	1
Pv05	Pv05_10	1	1
Pv05	Pv05_10	3	1
Pv05	Pv05_10	3	1
Pv05	Pv05_10	1	1
Pv05	Pv05_10	0	1
Pv05	Pv05_10	0	1
Pv05	Pv05_10	0	1
Pv05	Pv05_10	0	1
Pv05	Pv05_10	0	1
Pv05	Pv05_10	0	1
Pv05	Pv05_10	0	1
Pv05	Pv05_10	0	1
Pv05	Pv05_11	2	1
Pv05	Pv05_11	1	1
Pv05	Pv05_11	5	1
Pv05	Pv05_11	7	1
Pv05	Pv05_11	3	1
Pv05	Pv05_11	1	1
Pv05	Pv05_11	1	1
Pv05	Pv05_11	3	1
Pv05	Pv05_11	2	1
Pv05	Pv05_11	13	1
Pv05	Pv05_11	2	1
Pv05	Pv05_11	12	1
Pv05	Pv05_11	0	1
Pv05	Pv05_11	0	1
Pv05	Pv05_11	0	1
Pv05	Pv05_11	0	1
Pv05	Pv05_11	0	1
Pv05	Pv05_11	0	1
Pv05	Pv05_11	0	1
Pv05	Pv05_11	0	1
Pv05	Pv05_12	9	0
Pv05	Pv05_12	3	0
Pv05	Pv05_12	9	0
Pv05	Pv05_12	4	0
Pv05	Pv05_12	12	0
Pv05	Pv05_12	7	0
Pv05	Pv05_12	12	0
Pv05	Pv05_12	11	0
Pv05	Pv05_12	2	0
Pv05	Pv05_12	4	0
Pv05	Pv05_12	1	0
Pv05	Pv05_12	2	0
Pv05	Pv05_12	0	0
Pv05	Pv05_12	0	0
Pv05	Pv05_12	0	0
Pv05	Pv05_12	0	0
Pv05	Pv05_12	0	0
Pv05	Pv05_12	0	0
Pv05	Pv05_12	0	0
Pv05	Pv05_12	0	0
Pv06	Pv06_1	32	0
Pv06	Pv06_1	26	0
Pv06	Pv06_1	9	0
Pv06	Pv06_1	0	0
Pv06	Pv06_1	6	0
Pv06	Pv06_1	24	0
Pv06	Pv06_1	21	0
Pv06	Pv06_1	50	0
Pv06	Pv06_1	37	0
Pv06	Pv06_1	10	0
Pv06	Pv06_1	23	0
Pv06	Pv06_1	20	0
Pv06	Pv06_1	59	0
Pv06	Pv06_1	29	0
Pv06	Pv06_1	17	0
Pv06	Pv06_1	34	0
Pv06	Pv06_1	16	0
Pv06	Pv06_1	40	0
Pv06	Pv06_1	39	0
Pv06	Pv06_1	28	0
Pv06	Pv06_2	1	1
Pv06	Pv06_2	8	1
Pv06	Pv06_2	37	1
Pv06	Pv06_2	48	1
Pv06	Pv06_2	2	1
Pv06	Pv06_2	21	1
Pv06	Pv06_2	20	1
Pv06	Pv06_2	23	1
Pv06	Pv06_2	0	1
Pv06	Pv06_2	15	1
Pv06	Pv06_2	30	1
Pv06	Pv06_2	35	1
Pv06	Pv06_2	24	1
Pv06	Pv06_2	24	1
Pv06	Pv06_2	15	1
Pv06	Pv06_2	9	1
Pv06	Pv06_2	9	1
Pv06	Pv06_2	0	1
Pv06	Pv06_2	0	1
Pv06	Pv06_2	12	1
Pv06	Pv06_3	24	1
Pv06	Pv06_3	30	1
Pv06	Pv06_3	11	1
Pv06	Pv06_3	28	1
Pv06	Pv06_3	42	1
Pv06	Pv06_3	17	1
Pv06	Pv06_3	36	1
Pv06	Pv06_3	20	1
Pv06	Pv06_3	4	1
Pv06	Pv06_3	25	1
Pv06	Pv06_3	27	1
Pv06	Pv06_3	6	1
Pv06	Pv06_3	12	1
Pv06	Pv06_3	39	1
Pv06	Pv06_3	0	1
Pv06	Pv06_3	8	1
Pv06	Pv06_3	0	1
Pv06	Pv06_3	10	1
Pv06	Pv06_3	13	1
Pv06	Pv06_3	26	1
Pv06	Pv06_4	25	1
Pv06	Pv06_4	25	1
Pv06	Pv06_4	15	1
Pv06	Pv06_4	11	1
Pv06	Pv06_4	26	1
Pv06	Pv06_4	0	1
Pv06	Pv06_4	0	1
Pv06	Pv06_4	23	1
Pv06	Pv06_4	6	1
Pv06	Pv06_4	19	1
Pv06	Pv06_4	9	1
Pv06	Pv06_4	21	1
Pv06	Pv06_4	28	1
Pv06	Pv06_4	8	1
Pv06	Pv06_4	14	1
Pv06	Pv06_4	8	1
Pv06	Pv06_4	0	1
Pv06	Pv06_4	36	1
Pv06	Pv06_4	27	1
Pv06	Pv06_4	26	1
Pv06	Pv06_5	28	1
Pv06	Pv06_5	0	1
Pv06	Pv06_5	28	1
Pv06	Pv06_5	15	1
Pv06	Pv06_5	19	1
Pv06	Pv06_5	19	1
Pv06	Pv06_5	0	1
Pv06	Pv06_5	18	1
Pv06	Pv06_5	5	1
Pv06	Pv06_5	18	1
Pv06	Pv06_5	22	1
Pv06	Pv06_5	24	1
Pv06	Pv06_5	25	1
Pv06	Pv06_5	12	1
Pv06	Pv06_5	17	1
Pv06	Pv06_5	21	1
Pv06	Pv06_5	0	1
Pv06	Pv06_5	20	1
Pv06	Pv06_5	0	1
Pv06	Pv06_5	0	1
Pv06	Pv06_6	31	1
Pv06	Pv06_6	41	1
Pv06	Pv06_6	1	1
Pv06	Pv06_6	11	1
Pv06	Pv06_6	24	1
Pv06	Pv06_6	26	1
Pv06	Pv06_6	35	1
Pv06	Pv06_6	48	1
Pv06	Pv06_6	36	1
Pv06	Pv06_6	40	1
Pv06	Pv06_6	5	1
Pv06	Pv06_6	15	1
Pv06	Pv06_6	18	1
Pv06	Pv06_6	42	1
Pv06	Pv06_6	16	1
Pv06	Pv06_6	56	1
Pv06	Pv06_6	30	1
Pv06	Pv06_6	30	1
Pv06	Pv06_6	21	1
Pv06	Pv06_6	39	1
Pv06	Pv06_7	12	1
Pv06	Pv06_7	10	1
Pv06	Pv06_7	15	1
Pv06	Pv06_7	21	1
Pv06	Pv06_7	30	1
Pv06	Pv06_7	21	1
Pv06	Pv06_7	27	1
Pv06	Pv06_7	28	1
Pv06	Pv06_7	40	1
Pv06	Pv06_7	31	1
Pv06	Pv06_7	5	1
Pv06	Pv06_7	36	1
Pv06	Pv06_7	46	1
Pv06	Pv06_7	24	1
Pv06	Pv06_7	14	1
Pv06	Pv06_7	0	1
Pv06	Pv06_7	10	1
Pv06	Pv06_7	17	1
Pv06	Pv06_7	12	1
Pv06	Pv06_7	18	1
Pv06	Pv06_8	13	1
Pv06	Pv06_8	25	1
Pv06	Pv06_8	21	1
Pv06	Pv06_8	10	1
Pv06	Pv06_8	6	1
Pv06	Pv06_8	5	1
Pv06	Pv06_8	23	1
Pv06	Pv06_8	47	1
Pv06	Pv06_8	15	1
Pv06	Pv06_8	54	1
Pv06	Pv06_8	22	1
Pv06	Pv06_8	14	1
Pv06	Pv06_8	28	1
Pv06	Pv06_8	30	1
Pv06	Pv06_8	20	1
Pv06	Pv06_8	36	1
Pv06	Pv06_8	34	1
Pv06	Pv06_8	8	1
Pv06	Pv06_8	26	1
Pv06	Pv06_8	0	1
Pv06	Pv06_9	5	1
Pv06	Pv06_9	17	1
Pv06	Pv06_9	29	1
Pv06	Pv06_9	22	1
Pv06	Pv06_9	24	1
Pv06	Pv06_9	27	1
Pv06	Pv06_9	32	1
Pv06	Pv06_9	17	1
Pv06	Pv06_9	35	1
Pv06	Pv06_9	29	1
Pv06	Pv06_9	11	1
Pv06	Pv06_9	17	1
Pv06	Pv06_9	1	1
Pv06	Pv06_9	23	1
Pv06	Pv06_9	33	1
Pv06	Pv06_9	27	1
Pv06	Pv06_9	23	1
Pv06	Pv06_9	29	1
Pv06	Pv06_9	20	1
Pv06	Pv06_9	53	1
Pv06	Pv06_10	22	1
Pv06	Pv06_10	25	1
Pv06	Pv06_10	23	1
Pv06	Pv06_10	22	1
Pv06	Pv06_10	18	1
Pv06	Pv06_10	6	1
Pv06	Pv06_10	12	1
Pv06	Pv06_10	40	1
Pv06	Pv06_10	14	1
Pv06	Pv06_10	28	1
Pv06	Pv06_10	3	1
Pv06	Pv06_10	19	1
Pv06	Pv06_10	23	1
Pv06	Pv06_10	32	1
Pv06	Pv06_10	20	1
Pv06	Pv06_10	13	1
Pv06	Pv06_10	12	1
Pv06	Pv06_10	36	1
Pv06	Pv06_10	9	1
Pv06	Pv06_10	0	1
Pv06	Pv06_11	15	1
Pv06	Pv06_11	11	1
Pv06	Pv06_11	14	1
Pv06	Pv06_11	19	1
Pv06	Pv06_11	10	1
Pv06	Pv06_11	41	1
Pv06	Pv06_11	15	1
Pv06	Pv06_11	16	1
Pv06	Pv06_11	29	1
Pv06	Pv06_11	6	1
Pv06	Pv06_11	17	1
Pv06	Pv06_11	10	1
Pv06	Pv06_11	2	1
Pv06	Pv06_11	1	1
Pv06	Pv06_11	14	1
Pv06	Pv06_11	44	1
Pv06	Pv06_11	12	1
Pv06	Pv06_11	34	1
Pv06	Pv06_11	11	1
Pv06	Pv06_11	6	1
Pv06	Pv06_12	7	1
Pv06	Pv06_12	36	1
Pv06	Pv06_12	20	1
Pv06	Pv06_12	0	1
Pv06	Pv06_12	15	1
Pv06	Pv06_12	32	1
Pv06	Pv06_12	26	1
Pv06	Pv06_12	28	1
Pv06	Pv06_12	12	1
Pv06	Pv06_12	10	1
Pv06	Pv06_12	31	1
Pv06	Pv06_12	31	1
Pv06	Pv06_12	36	1
Pv06	Pv06_12	12	1
Pv06	Pv06_12	18	1
Pv06	Pv06_12	20	1
Pv06	Pv06_12	12	1
Pv06	Pv06_12	23	1
Pv06	Pv06_12	29	1
Pv06	Pv06_12	50	1
Pv07	Pv07_1	94	0
Pv07	Pv07_1	108	0
Pv07	Pv07_1	149	0
Pv07	Pv07_1	133	0
Pv07	Pv07_1	101	0
Pv07	Pv07_1	114	0
Pv07	Pv07_1	111	0
Pv07	Pv07_1	105	0
Pv07	Pv07_1	102	0
Pv07	Pv07_1	106	0
Pv07	Pv07_1	98	0
Pv07	Pv07_1	132	0
Pv07	Pv07_1	152	0
Pv07	Pv07_1	140	0
Pv07	Pv07_1	44	0
Pv07	Pv07_1	120	0
Pv07	Pv07_1	171	0
Pv07	Pv07_1	145	0
Pv07	Pv07_1	179	0
Pv07	Pv07_1	79	0
Pv07	Pv07_2	25	1
Pv07	Pv07_2	91	1
Pv07	Pv07_2	122	1
Pv07	Pv07_2	2	1
Pv07	Pv07_2	96	1
Pv07	Pv07_2	138	1
Pv07	Pv07_2	132	1
Pv07	Pv07_2	72	1
Pv07	Pv07_2	120	1
Pv07	Pv07_2	117	1
Pv07	Pv07_2	71	1
Pv07	Pv07_2	117	1
Pv07	Pv07_2	134	1
Pv07	Pv07_2	0	1
Pv07	Pv07_2	90	1
Pv07	Pv07_2	28	1
Pv07	Pv07_2	118	1
Pv07	Pv07_2	82	1
Pv07	Pv07_2	112	1
Pv07	Pv07_2	109	1
Pv07	Pv07_3	60	1
Pv07	Pv07_3	128	1
Pv07	Pv07_3	0	1
Pv07	Pv07_3	17	1
Pv07	Pv07_3	0	1
Pv07	Pv07_3	5	1
Pv07	Pv07_3	11	1
Pv07	Pv07_3	38	1
Pv07	Pv07_3	3	1
Pv07	Pv07_3	1	1
Pv07	Pv07_3	77	1
Pv07	Pv07_3	0	1
Pv07	Pv07_3	81	1
Pv07	Pv07_3	125	1
Pv07	Pv07_3	0	1
Pv07	Pv07_3	23	1
Pv07	Pv07_3	55	1
Pv07	Pv07_3	87	1
Pv07	Pv07_3	2	1
Pv07	Pv07_3	0	1
Pv07	Pv07_4	112	1
Pv07	Pv07_4	83	1
Pv07	Pv07_4	111	1
Pv07	Pv07_4	146	1
Pv07	Pv07_4	116	1
Pv07	Pv07_4	186	1
Pv07	Pv07_4	119	1
Pv07	Pv07_4	105	1
Pv07	Pv07_4	86	1
Pv07	Pv07_4	76	1
Pv07	Pv07_4	101	1
Pv07	Pv07_4	39	1
Pv07	Pv07_4	101	1
Pv07	Pv07_4	141	1
Pv07	Pv07_4	17	1
Pv07	Pv07_4	67	1
Pv07	Pv07_4	45	1
Pv07	Pv07_4	83	1
Pv07	Pv07_4	32	1
Pv07	Pv07_4	10	1
Pv07	Pv07_5	153	1
Pv07	Pv07_5	2	1
Pv07	Pv07_5	53	1
Pv07	Pv07_5	0	1
Pv07	Pv07_5	83	1
Pv07	Pv07_5	44	1
Pv07	Pv07_5	87	1
Pv07	Pv07_5	38	1
Pv07	Pv07_5	71	1
Pv07	Pv07_5	157	1
Pv07	Pv07_5	63	1
Pv07	Pv07_5	149	1
Pv07	Pv07_5	110	1
Pv07	Pv07_5	103	1
Pv07	Pv07_5	42	1
Pv07	Pv07_5	78	1
Pv07	Pv07_5	62	1
Pv07	Pv07_5	73	1
Pv07	Pv07_6	78	1
Pv07	Pv07_6	57	1
Pv07	Pv07_6	105	1
Pv07	Pv07_6	100	1
Pv07	Pv07_6	95	1
Pv07	Pv07_6	112	1
Pv07	Pv07_6	114	1
Pv07	Pv07_6	94	1
Pv07	Pv07_6	65	1
Pv07	Pv07_6	86	1
Pv07	Pv07_6	87	1
Pv07	Pv07_6	112	1
Pv07	Pv07_6	79	1
Pv07	Pv07_6	117	1
Pv07	Pv07_6	75	1
Pv07	Pv07_6	115	1
Pv07	Pv07_6	0	1
Pv07	Pv07_6	108	1
Pv07	Pv07_6	63	1
Pv07	Pv07_6	40	1
Pv07	Pv07_7	96	1
Pv07	Pv07_7	161	1
Pv07	Pv07_7	16	1
Pv07	Pv07_7	66	1
Pv07	Pv07_7	93	1
Pv07	Pv07_7	81	1
Pv07	Pv07_7	93	1
Pv07	Pv07_7	130	1
Pv07	Pv07_7	97	1
Pv07	Pv07_7	123	1
Pv07	Pv07_7	125	1
Pv07	Pv07_7	0	1
Pv07	Pv07_7	106	1
Pv07	Pv07_7	152	1
Pv07	Pv07_7	94	1
Pv07	Pv07_7	85	1
Pv07	Pv07_7	0	1
Pv07	Pv07_7	75	1
Pv07	Pv07_7	120	1
Pv07	Pv07_7	144	1
Pv07	Pv07_8	129	1
Pv07	Pv07_8	4	1
Pv07	Pv07_8	95	1
Pv07	Pv07_8	98	1
Pv07	Pv07_8	0	1
Pv07	Pv07_8	94	1
Pv07	Pv07_8	86	1
Pv07	Pv07_8	87	1
Pv07	Pv07_8	140	1
Pv07	Pv07_8	98	1
Pv07	Pv07_8	39	1
Pv07	Pv07_8	12	1
Pv07	Pv07_8	101	1
Pv07	Pv07_8	110	1
Pv07	Pv07_8	48	1
Pv07	Pv07_8	49	1
Pv07	Pv07_8	114	1
Pv07	Pv07_8	71	1
Pv07	Pv07_8	19	1
Pv07	Pv07_8	67	1
Pv07	Pv07_9	109	1
Pv07	Pv07_9	107	1
Pv07	Pv07_9	105	1
Pv07	Pv07_9	78	1
Pv07	Pv07_9	104	1
Pv07	Pv07_9	119	1
Pv07	Pv07_9	118	1
Pv07	Pv07_9	37	1
Pv07	Pv07_9	109	1
Pv07	Pv07_9	98	1
Pv07	Pv07_9	107	1
Pv07	Pv07_9	133	1
Pv07	Pv07_9	61	1
Pv07	Pv07_9	125	1
Pv07	Pv07_9	90	1
Pv07	Pv07_9	100	1
Pv07	Pv07_9	85	1
Pv07	Pv07_9	76	1
Pv07	Pv07_9	43	1
Pv07	Pv07_9	24	1
Pv07	Pv07_10	104	1
Pv07	Pv07_10	5	1
Pv07	Pv07_10	42	1
Pv07	Pv07_10	133	1
Pv07	Pv07_10	1	1
Pv07	Pv07_10	105	1
Pv07	Pv07_10	33	1
Pv07	Pv07_10	1	1
Pv07	Pv07_10	1	1
Pv07	Pv07_10	50	1
Pv07	Pv07_10	71	1
Pv07	Pv07_10	88	1
Pv07	Pv07_10	0	1
Pv07	Pv07_10	90	1
Pv07	Pv07_10	6	1
Pv07	Pv07_10	43	1
Pv07	Pv07_10	45	1
Pv07	Pv07_10	40	1
Pv07	Pv07_10	0	1
Pv07	Pv07_10	0	1
Pv07	Pv07_11	83	1
Pv07	Pv07_11	110	1
Pv07	Pv07_11	133	1
Pv07	Pv07_11	126	1
Pv07	Pv07_11	130	1
Pv07	Pv07_11	157	1
Pv07	Pv07_11	125	1
Pv07	Pv07_11	60	1
Pv07	Pv07_11	73	1
Pv07	Pv07_11	113	1
Pv07	Pv07_11	49	1
Pv07	Pv07_11	104	1
Pv07	Pv07_11	44	1
Pv07	Pv07_11	64	1
Pv07	Pv07_11	41	1
Pv07	Pv07_11	100	1
Pv07	Pv07_11	80	1
Pv07	Pv07_11	68	1
Pv07	Pv07_11	26	1
Pv07	Pv07_11	75	1
Pv07	Pv07_12	114	1
Pv07	Pv07_12	95	1
Pv07	Pv07_12	0	1
Pv07	Pv07_12	21	1
Pv07	Pv07_12	50	1
Pv07	Pv07_12	118	1
Pv07	Pv07_12	90	1
Pv07	Pv07_12	62	1
Pv07	Pv07_12	141	1
Pv07	Pv07_12	121	1
Pv07	Pv07_12	97	1
Pv07	Pv07_12	80	1
Pv07	Pv07_12	37	1
Pv07	Pv07_12	25	1
Pv07	Pv07_12	110	1
Pv07	Pv07_12	72	1
Pv07	Pv07_12	40	1
Pv07	Pv07_12	26	1
Pv07	Pv07_12	90	1
Pv07	Pv07_12	37	1
Pv07	Pv07_13	77	0
Pv07	Pv07_13	137	0
Pv07	Pv07_13	0	0
Pv07	Pv07_13	42	0
Pv07	Pv07_13	43	0
Pv07	Pv07_13	50	0
Pv07	Pv07_13	85	0
Pv07	Pv07_13	49	0
Pv07	Pv07_13	2	0
Pv07	Pv07_13	174	0
Pv07	Pv07_13	136	0
Pv07	Pv07_13	0	0
Pv07	Pv07_13	114	0
Pv07	Pv07_13	166	0
Pv07	Pv07_13	119	0
Pv07	Pv07_13	6	0
Pv07	Pv07_13	5	0
Pv07	Pv07_13	48	0
Pv07	Pv07_13	137	0
Pv07	Pv07_13	128	0
Pv08	Pv08_1	0	0
Pv08	Pv08_1	0	0
Pv08	Pv08_1	0	0
Pv08	Pv08_1	0	0
Pv08	Pv08_1	0	0
Pv08	Pv08_1	0	0
Pv08	Pv08_1	0	0
Pv08	Pv08_1	0	0
Pv08	Pv08_1	0	0
Pv08	Pv08_1	0	0
Pv08	Pv08_1	0	0
Pv08	Pv08_1	0	0
Pv08	Pv08_1	0	0
Pv08	Pv08_1	0	0
Pv08	Pv08_1	0	0
Pv08	Pv08_1	0	0
Pv08	Pv08_1	1	0
Pv08	Pv08_1	0	0
Pv08	Pv08_1	0	0
Pv08	Pv08_1	0	0
Pv08	Pv08_1	0	0
Pv08	Pv08_1	0	0
Pv08	Pv08_1	0	0
Pv08	Pv08_1	0	0
Pv08	Pv08_1	0	0
Pv08	Pv08_1	0	0
Pv08	Pv08_1	0	0
Pv08	Pv08_1	0	0
Pv08	Pv08_1	0	0
Pv08	Pv08_1	0	0
Pv08	Pv08_1	0	0
Pv08	Pv08_1	0	0
Pv08	Pv08_1	0	0
Pv08	Pv08_1	0	0
Pv08	Pv08_1	0	0
Pv08	Pv08_1	0	0
Pv08	Pv08_1	0	0
Pv08	Pv08_1	0	0
Pv08	Pv08_1	0	0
Pv08	Pv08_1	0	0
Pv08	Pv08_2	0	0
Pv08	Pv08_2	0	0
Pv08	Pv08_2	0	0
Pv08	Pv08_2	0	0
Pv08	Pv08_2	0	0
Pv08	Pv08_2	0	0
Pv08	Pv08_2	0	0
Pv08	Pv08_2	0	0
Pv08	Pv08_2	0	0
Pv08	Pv08_2	0	0
Pv08	Pv08_2	0	0
Pv08	Pv08_2	0	0
Pv08	Pv08_2	0	0
Pv08	Pv08_2	0	0
Pv08	Pv08_2	0	0
Pv08	Pv08_2	0	0
Pv08	Pv08_2	0	0
Pv08	Pv08_2	0	0
Pv08	Pv08_2	0	0
Pv08	Pv08_2	0	0
Pv08	Pv08_2	0	0
Pv08	Pv08_2	0	0
Pv08	Pv08_2	0	0
Pv08	Pv08_2	0	0
Pv08	Pv08_2	0	0
Pv08	Pv08_2	0	0
Pv08	Pv08_2	0	0
Pv08	Pv08_2	0	0
Pv08	Pv08_2	0	0
Pv08	Pv08_2	0	0
Pv08	Pv08_2	0	0
Pv08	Pv08_2	0	0
Pv08	Pv08_2	0	0
Pv08	Pv08_2	0	0
Pv08	Pv08_2	0	0
Pv08	Pv08_2	0	0
Pv08	Pv08_2	0	0
Pv08	Pv08_2	0	0
Pv08	Pv08_2	0	0
Pv08	Pv08_2	1	0
Pv09	Pv09_1	0	1
Pv09	Pv09_1	0	1
Pv09	Pv09_1	0	1
Pv09	Pv09_1	2	1
Pv09	Pv09_1	0	1
Pv09	Pv09_1	0	1
Pv09	Pv09_1	0	1
Pv09	Pv09_1	0	1
Pv09	Pv09_1	0	1
Pv09	Pv09_1	1	1
Pv09	Pv09_2	1	1
Pv09	Pv09_2	1	1
Pv09	Pv09_2	12	1
Pv09	Pv09_2	0	1
Pv09	Pv09_2	1	1
Pv09	Pv09_2	0	1
Pv09	Pv09_2	0	1
Pv09	Pv09_2	0	1
Pv09	Pv09_2	0	1
Pv09	Pv09_2	0	1
Pv09	Pv09_2	4	1
Pv09	Pv09_2	0	1
Pv09	Pv09_2	0	1
Pv09	Pv09_3	0	1
Pv09	Pv09_3	13	1
Pv09	Pv09_3	0	1
Pv09	Pv09_3	1	1
Pv09	Pv09_3	0	1
Pv09	Pv09_3	7	1
Pv09	Pv09_3	10	1
Pv09	Pv09_3	15	1
Pv09	Pv09_3	0	1
Pv09	Pv09_3	2	1
Pv09	Pv09_3	1	1
Pv09	Pv09_3	0	1
Pv09	Pv09_4	6	0
Pv09	Pv09_4	9	0
Pv09	Pv09_4	4	0
Pv09	Pv09_4	0	0
Pv09	Pv09_4	2	0
Pv09	Pv09_4	19	0
Pv09	Pv09_4	6	0
Pv09	Pv09_4	9	0
Pv09	Pv09_4	2	0
Pv09	Pv09_4	12	0
Pv09	Pv09_4	1	0
Pv09	Pv09_4	13	0
Pv09	Pv09_4	1	0
Pv09	Pv09_4	5	0
Pv09	Pv09_4	4	0
Pv09	Pv09_4	2	0
Pv09	Pv09_4	14	0
Pv09	Pv09_4	12	0
Pv09	Pv09_4	11	0
Pv09	Pv09_4	9	0
Pv10	Pv10_1	3	1
Pv10	Pv10_1	0	1
Pv10	Pv10_1	0	1
Pv10	Pv10_1	0	1
Pv10	Pv10_1	1	1
Pv10	Pv10_1	0	1
Pv10	Pv10_1	0	1
Pv10	Pv10_1	2	1
Pv10	Pv10_1	1	1
Pv10	Pv10_1	1	1
Pv10	Pv10_1	2	1
Pv10	Pv10_1	0	1
Pv10	Pv10_2	1	1
Pv10	Pv10_2	1	1
Pv10	Pv10_2	4	1
Pv10	Pv10_2	11	1
Pv10	Pv10_2	0	1
Pv10	Pv10_2	0	1
Pv10	Pv10_2	0	1
Pv10	Pv10_2	11	1
Pv10	Pv10_2	9	1
Pv10	Pv10_2	11	1
Pv10	Pv10_2	0	1
Pv10	Pv10_2	1	1
Pv10	Pv10_3	0	1
Pv10	Pv10_3	4	1
Pv10	Pv10_3	0	1
Pv10	Pv10_3	8	1
Pv10	Pv10_3	3	1
Pv10	Pv10_3	6	1
Pv10	Pv10_3	3	1
Pv10	Pv10_3	7	1
Pv10	Pv10_3	15	1
Pv10	Pv10_3	12	1
Pv10	Pv10_3	0	1
Pv10	Pv10_3	10	1
Pv10	Pv10_3	12	1
Pv10	Pv10_3	11	1
Pv10	Pv10_3	3	1
Pv10	Pv10_3	9	1
Pv10	Pv10_3	5	1
Pv10	Pv10_3	12	1
Pv10	Pv10_3	7	1
Pv10	Pv10_3	7	1
Pv10	Pv10_4	2	0
Pv10	Pv10_4	0	0
Pv10	Pv10_4	2	0
Pv10	Pv10_4	2	0
Pv10	Pv10_4	0	0
Pv10	Pv10_4	1	0
Pv10	Pv10_4	3	0
Pv10	Pv10_4	1	0
Pv10	Pv10_4	7	0
Pv10	Pv10_4	13	0
Pv10	Pv10_4	2	0
Pv10	Pv10_4	5	0
Pv10	Pv10_4	3	0
Pv10	Pv10_4	10	0
Pv10	Pv10_4	10	0
Pv10	Pv10_4	3	0
Pv10	Pv10_4	4	0
Pv10	Pv10_4	6	0
Pv10	Pv10_5	0	1
Pv10	Pv10_5	5	1
Pv10	Pv10_5	4	1
Pv10	Pv10_5	9	1
Pv10	Pv10_5	0	1
Pv10	Pv10_5	9	1
Pv10	Pv10_5	1	1
Pv10	Pv10_5	14	1
Pv10	Pv10_5	0	1
Pv10	Pv10_5	10	1
Pv10	Pv10_5	10	1
Pv10	Pv10_5	0	1
Pv10	Pv10_5	0	1
Pv10	Pv10_5	7	1
Pv10	Pv10_5	32	1
Pv10	Pv10_5	2	1
Pv10	Pv10_5	6	1
Pv10	Pv10_5	0	1
Pv10	Pv10_5	2	1
Pv10	Pv10_5	0	1
Pv10	Pv10_6	5	1
Pv10	Pv10_6	0	1
Pv10	Pv10_6	0	1
Pv10	Pv10_6	5	1
Pv10	Pv10_6	2	1
Pv10	Pv10_6	0	1
Pv10	Pv10_6	0	1
Pv10	Pv10_6	0	1
Pv10	Pv10_6	10	1
Pv10	Pv10_6	1	1
Pv10	Pv10_6	3	1
Pv10	Pv10_6	0	1
Pv10	Pv10_6	5	1
Pv10	Pv10_6	12	1
Pv10	Pv10_6	0	1
Pv10	Pv10_6	0	1
Pv10	Pv10_6	5	1
Pv10	Pv10_6	0	1
Pv10	Pv10_6	0	1
Pv10	Pv10_6	4	1
Pv10	Pv10_7	2	1
Pv10	Pv10_7	4	1
Pv10	Pv10_7	18	1
Pv10	Pv10_7	6	1
Pv10	Pv10_7	14	1
Pv10	Pv10_7	0	1
Pv10	Pv10_7	1	1
Pv10	Pv10_7	15	1
Pv10	Pv10_7	0	1
Pv10	Pv10_7	7	1
Pv10	Pv10_7	15	1
Pv10	Pv10_7	0	1
Pv10	Pv10_7	18	1
Pv10	Pv10_7	7	1
Pv10	Pv10_7	8	1
Pv10	Pv10_7	8	1
Pv10	Pv10_7	16	1
Pv10	Pv10_7	5	1
Pv10	Pv10_7	2	1
Pv10	Pv10_7	4	1
Pv10	Pv10_8	16	1
Pv10	Pv10_8	4	1
Pv10	Pv10_8	3	1
Pv10	Pv10_8	1	1
Pv10	Pv10_8	7	1
Pv10	Pv10_8	5	1
Pv10	Pv10_8	17	1
Pv10	Pv10_8	9	1
Pv10	Pv10_8	14	1
Pv10	Pv10_8	0	1
Pv10	Pv10_8	0	1
Pv10	Pv10_8	9	1
Pv10	Pv10_8	6	1
Pv10	Pv10_8	2	1
Pv10	Pv10_8	5	1
Pv10	Pv10_8	9	1
Pv10	Pv10_8	0	1
Pv10	Pv10_8	5	1
Pv10	Pv10_8	8	1
Pv10	Pv10_8	10	1
Pv11	Pv11_1	0	1
Pv11	Pv11_1	0	1
Pv11	Pv11_1	0	1
Pv11	Pv11_1	1	1
Pv11	Pv11_1	1	1
Pv11	Pv11_1	0	1
Pv11	Pv11_1	1	1
Pv11	Pv11_1	0	1
Pv11	Pv11_1	0	1
Pv11	Pv11_1	0	1
Pv11	Pv11_1	0	1
Pv11	Pv11_1	0	1
Pv11	Pv11_1	0	1
Pv11	Pv11_1	0	1
Pv11	Pv11_2	0	1
Pv11	Pv11_2	2	1
Pv11	Pv11_2	4	1
Pv11	Pv11_2	6	1
Pv11	Pv11_2	0	1
Pv11	Pv11_2	0	1
Pv11	Pv11_2	3	1
Pv11	Pv11_2	5	1
Pv11	Pv11_2	0	1
Pv11	Pv11_3	3	1
Pv11	Pv11_3	4	1
Pv11	Pv11_3	5	1
Pv11	Pv11_3	2	1
Pv11	Pv11_3	2	1
Pv11	Pv11_3	9	1
Pv11	Pv11_3	1	1
Pv11	Pv11_3	2	1
Pv11	Pv11_3	4	1
Pv11	Pv11_3	2	1
Pv11	Pv11_3	4	1
Pv11	Pv11_3	1	1
Pv11	Pv11_3	8	1
Pv11	Pv11_3	0	1
Pv11	Pv11_3	1	1
Pv11	Pv11_3	7	1
Pv11	Pv11_3	2	1
Pv11	Pv11_3	0	1
Pv11	Pv11_3	1	1
Pv11	Pv11_3	0	1
Pv11	Pv11_4	1	0
Pv11	Pv11_4	12	0
Pv11	Pv11_4	3	0
Pv11	Pv11_4	11	0
Pv11	Pv11_4	1	0
Pv11	Pv11_4	3	0
Pv11	Pv11_4	2	0
Pv12	Pv12_1	51	1
Pv12	Pv12_1	48	1
Pv12	Pv12_1	22	1
Pv12	Pv12_1	18	1
Pv12	Pv12_1	229	1
Pv12	Pv12_1	11	1
Pv12	Pv12_1	117	1
Pv12	Pv12_1	103	1
Pv12	Pv12_1	186	1
Pv12	Pv12_1	109	1
Pv12	Pv12_1	113	1
Pv12	Pv12_1	15	1
Pv12	Pv12_1	115	1
Pv12	Pv12_1	36	1
Pv12	Pv12_1	0	1
Pv12	Pv12_1	79	1
Pv12	Pv12_1	49	1
Pv12	Pv12_1	0	1
Pv12	Pv12_1	18	1
Pv12	Pv12_1	63	1
Pv12	Pv12_2	168	1
Pv12	Pv12_2	135	1
Pv12	Pv12_2	83	1
Pv12	Pv12_2	292	1
Pv12	Pv12_2	90	1
Pv12	Pv12_2	286	1
Pv12	Pv12_2	25	1
Pv12	Pv12_2	170	1
Pv12	Pv12_2	110	1
Pv12	Pv12_2	199	1
Pv12	Pv12_2	213	1
Pv12	Pv12_2	319	1
Pv12	Pv12_2	297	1
Pv12	Pv12_2	149	1
Pv12	Pv12_2	261	1
Pv12	Pv12_2	157	1
Pv12	Pv12_2	239	1
Pv12	Pv12_2	72	1
Pv12	Pv12_2	161	1
Pv12	Pv12_2	18	1
Pv12	Pv12_3	190	1
Pv12	Pv12_3	194	1
Pv12	Pv12_3	284	1
Pv12	Pv12_3	240	1
Pv12	Pv12_3	249	1
Pv12	Pv12_3	219	1
Pv12	Pv12_3	160	1
Pv12	Pv12_3	205	1
Pv12	Pv12_3	70	1
Pv12	Pv12_3	0	1
Pv12	Pv12_3	109	1
Pv12	Pv12_3	278	1
Pv12	Pv12_3	299	1
Pv12	Pv12_3	306	1
Pv12	Pv12_3	185	1
Pv12	Pv12_3	20	1
Pv12	Pv12_3	180	1
Pv12	Pv12_3	102	1
Pv12	Pv12_3	119	1
Pv12	Pv12_3	206	1
Pv12	Pv12_4	193	0
Pv12	Pv12_4	339	0
Pv12	Pv12_4	144	0
Pv12	Pv12_4	226	0
Pv12	Pv12_4	161	0
Pv12	Pv12_4	148	0
Pv12	Pv12_4	0	0
Pv12	Pv12_4	267	0
Pv12	Pv12_4	0	0
Pv12	Pv12_4	168	0
Pv12	Pv12_4	106	0
Pv12	Pv12_4	30	0
Pv12	Pv12_4	221	0
Pv12	Pv12_4	80	0
Pv12	Pv12_4	114	0
Pv12	Pv12_4	176	0
Pv12	Pv12_4	33	0
Pv12	Pv12_4	15	0
Pv12	Pv12_4	237	0
Pv12	Pv12_4	133	0
Pv12	Pv12_5	0	1
Pv12	Pv12_5	0	1
Pv12	Pv12_5	1	1
Pv12	Pv12_5	0	1
Pv12	Pv12_5	2	1
Pv12	Pv12_5	0	1
Pv12	Pv12_5	0	1
Pv12	Pv12_5	0	1
Pv12	Pv12_5	2	1
Pv12	Pv12_5	1	1
Pv12	Pv12_5	0	1
Pv12	Pv12_5	0	1
Pv12	Pv12_5	0	1
Pv12	Pv12_5	1	1
Pv12	Pv12_5	1	1
Pv12	Pv12_5	3	1
Pv12	Pv12_5	6	1
Pv12	Pv12_5	1	1
Pv12	Pv12_5	0	1
Pv12	Pv12_5	0	1
Pv12	Pv12_6	0	1
Pv12	Pv12_6	15	1
Pv12	Pv12_6	1	1
Pv12	Pv12_6	7	1
Pv12	Pv12_6	3	1
Pv12	Pv12_6	3	1
Pv12	Pv12_6	0	1
Pv12	Pv12_6	2	1
Pv12	Pv12_6	17	1
Pv12	Pv12_6	2	1
Pv12	Pv12_6	4	1
Pv12	Pv12_6	12	1
Pv12	Pv12_6	2	1
Pv12	Pv12_6	6	1
Pv12	Pv12_6	10	1
Pv12	Pv12_6	0	1
Pv12	Pv12_6	8	1
Pv12	Pv12_6	6	1
Pv12	Pv12_6	31	1
Pv12	Pv12_6	3	1
Pv12	Pv12_7	7	1
Pv12	Pv12_7	27	1
Pv12	Pv12_7	21	1
Pv12	Pv12_7	27	1
Pv12	Pv12_7	22	1
Pv12	Pv12_7	23	1
Pv12	Pv12_7	36	1
Pv12	Pv12_7	25	1
Pv12	Pv12_7	6	1
Pv12	Pv12_7	35	1
Pv12	Pv12_7	18	1
Pv12	Pv12_7	39	1
Pv12	Pv12_7	13	1
Pv12	Pv12_7	27	1
Pv12	Pv12_7	22	1
Pv12	Pv12_7	26	1
Pv12	Pv12_7	16	1
Pv12	Pv12_7	24	1
Pv12	Pv12_7	0	1
Pv12	Pv12_7	30	1
Pv12	Pv12_8	1	0
Pv12	Pv12_8	53	0
Pv12	Pv12_8	15	0
Pv12	Pv12_8	23	0
Pv12	Pv12_8	21	0
Pv12	Pv12_8	24	0
Pv12	Pv12_8	22	0
Pv12	Pv12_8	20	0
Pv12	Pv12_8	11	0
Pv12	Pv12_8	17	0
Pv12	Pv12_8	28	0
Pv12	Pv12_8	11	0
Pv12	Pv12_8	40	0
Pv12	Pv12_8	0	0
Pv12	Pv12_8	18	0
Pv12	Pv12_8	44	0
Pv12	Pv12_8	32	0
Pv12	Pv12_8	11	0
Pv12	Pv12_8	31	0
Pv12	Pv12_8	20	0
Pv13	Pv13_3	3	1
Pv13	Pv13_3	0	1
Pv13	Pv13_3	0	1
Pv13	Pv13_3	0	1
Pv13	Pv13_3	0	1
Pv13	Pv13_3	0	1
Pv13	Pv13_3	0	1
Pv13	Pv13_3	0	1
Pv13	Pv13_3	0	1
Pv13	Pv13_3	0	1
Pv13	Pv13_3	0	1
Pv13	Pv13_3	0	1
Pv13	Pv13_3	0	1
Pv13	Pv13_3	0	1
Pv13	Pv13_3	0	1
Pv13	Pv13_3	0	1
Pv13	Pv13_3	0	1
Pv13	Pv13_3	0	1
Pv14	Pv14_1	95	1
Pv14	Pv14_1	2	1
Pv14	Pv14_1	31	1
Pv14	Pv14_1	0	1
Pv14	Pv14_1	0	1
Pv14	Pv14_1	0	1
Pv14	Pv14_1	0	1
Pv14	Pv14_1	3	1
Pv14	Pv14_1	34	1
Pv14	Pv14_1	0	1
Pv14	Pv14_1	0	1
Pv14	Pv14_2	54	1
Pv14	Pv14_2	0	1
Pv14	Pv14_2	5	1
Pv14	Pv14_2	17	1
Pv14	Pv14_2	12	1
Pv14	Pv14_2	103	1
Pv14	Pv14_2	43	1
Pv14	Pv14_2	58	1
Pv14	Pv14_2	26	1
Pv14	Pv14_2	58	1
Pv14	Pv14_2	59	1
Pv14	Pv14_2	49	1
Pv14	Pv14_2	0	1
Pv14	Pv14_2	199	1
Pv14	Pv14_2	1	1
Pv14	Pv14_2	25	1
Pv14	Pv14_2	86	1
Pv14	Pv14_2	10	1
Pv14	Pv14_2	121	1
Pv14	Pv14_3	19	1
Pv14	Pv14_3	87	1
Pv14	Pv14_3	29	1
Pv14	Pv14_3	77	1
Pv14	Pv14_3	112	1
Pv14	Pv14_3	13	1
Pv14	Pv14_3	22	1
Pv14	Pv14_4	51	0
Pv14	Pv14_4	203	0
Pv14	Pv14_4	199	0
Pv15	Pv15_1	1	1
Pv15	Pv15_1	0	1
Pv15	Pv15_1	0	1
Pv15	Pv15_1	0	1
Pv15	Pv15_1	0	1
Pv15	Pv15_1	0	1
Pv15	Pv15_1	0	1
Pv15	Pv15_1	0	1
Pv15	Pv15_1	0	1
Pv15	Pv15_1	0	1
Pv15	Pv15_1	0	1
Pv15	Pv15_1	0	1
Pv15	Pv15_1	0	1
Pv15	Pv15_1	0	1
Pv15	Pv15_1	0	1
Pv15	Pv15_1	0	1
Pv15	Pv15_1	0	1
Pv15	Pv15_1	0	1
Pv15	Pv15_1	0	1
Pv15	Pv15_1	0	1
Pv15	Pv15_2	2	1
Pv15	Pv15_2	6	1
Pv15	Pv15_2	55	1
Pv15	Pv15_2	37	1
Pv15	Pv15_2	80	1
Pv15	Pv15_2	16	1
Pv15	Pv15_2	21	1
Pv15	Pv15_2	25	1
Pv15	Pv15_2	27	1
Pv15	Pv15_2	73	1
Pv15	Pv15_2	12	1
Pv15	Pv15_2	12	1
Pv15	Pv15_2	0	1
Pv15	Pv15_2	0	1
Pv15	Pv15_2	0	1
Pv15	Pv15_2	0	1
Pv15	Pv15_2	0	1
Pv15	Pv15_2	0	1
Pv15	Pv15_2	0	1
Pv15	Pv15_2	0	1
Pv15	Pv15_3	75	1
Pv15	Pv15_3	10	1
Pv15	Pv15_3	5	1
Pv15	Pv15_3	156	1
Pv15	Pv15_3	33	1
Pv15	Pv15_3	51	1
Pv15	Pv15_3	90	1
Pv15	Pv15_3	22	1
Pv15	Pv15_3	49	1
Pv15	Pv15_3	20	1
Pv15	Pv15_3	69	1
Pv15	Pv15_3	58	1
Pv15	Pv15_3	52	1
Pv15	Pv15_3	59	1
Pv15	Pv15_3	79	1
Pv15	Pv15_3	108	1
Pv15	Pv15_3	0	1
Pv15	Pv15_4	34	0
Pv15	Pv15_4	82	0
Pv15	Pv15_4	64	0
Pv15	Pv15_4	77	0
Pv15	Pv15_4	104	0
Pv15	Pv15_4	1	0
Pv15	Pv15_4	8	0
Pv15	Pv15_4	27	0
Pv15	Pv15_4	0	0
Pv15	Pv15_4	0	0
Pv15	Pv15_4	0	0
Pv16	Pv16_1	0	1
Pv16	Pv16_1	0	1
Pv16	Pv16_1	0	1
Pv16	Pv16_1	0	1
Pv16	Pv16_1	0	1
Pv16	Pv16_1	0	1
Pv16	Pv16_1	0	1
Pv16	Pv16_1	0	1
Pv16	Pv16_1	0	1
Pv16	Pv16_1	0	1
Pv16	Pv16_1	0	1
Pv16	Pv16_1	0	1
Pv16	Pv16_1	0	1
Pv16	Pv16_1	0	1
Pv16	Pv16_1	0	1
Pv16	Pv16_1	0	1
Pv16	Pv16_1	0	1
Pv16	Pv16_1	0	1
Pv16	Pv16_1	0	1
Pv16	Pv16_1	0	1
Pv16	Pv16_1	1	1
Pv16	Pv16_1	0	1
Pv16	Pv16_1	0	1
Pv16	Pv16_1	0	1
Pv16	Pv16_1	0	1
Pv16	Pv16_1	0	1
Pv16	Pv16_1	0	1
Pv16	Pv16_1	0	1
Pv16	Pv16_1	0	1
Pv16	Pv16_1	0	1
Pv16	Pv16_1	0	1
Pv16	Pv16_1	0	1
Pv16	Pv16_1	0	1
Pv16	Pv16_1	0	1
Pv16	Pv16_1	0	1
Pv16	Pv16_1	0	1
Pv16	Pv16_1	0	1
Pv16	Pv16_1	0	1
Pv16	Pv16_1	0	1
Pv16	Pv16_1	0	1
Pv16	Pv16_2	1	1
Pv16	Pv16_2	1	1
Pv16	Pv16_2	2	1
Pv16	Pv16_2	1	1
Pv16	Pv16_2	1	1
Pv16	Pv16_2	1	1
Pv16	Pv16_2	1	1
Pv16	Pv16_2	2	1
Pv16	Pv16_2	2	1
Pv16	Pv16_2	1	1
Pv16	Pv16_2	0	1
Pv16	Pv16_2	0	1
Pv16	Pv16_2	0	1
Pv16	Pv16_2	0	1
Pv16	Pv16_2	0	1
Pv16	Pv16_2	0	1
Pv16	Pv16_2	0	1
Pv16	Pv16_2	0	1
Pv16	Pv16_2	0	1
Pv16	Pv16_2	0	1
Pv16	Pv16_2	2	1
Pv16	Pv16_2	2	1
Pv16	Pv16_2	1	1
Pv16	Pv16_2	4	1
Pv16	Pv16_2	2	1
Pv16	Pv16_2	2	1
Pv16	Pv16_2	2	1
Pv16	Pv16_2	1	1
Pv16	Pv16_2	1	1
Pv16	Pv16_2	0	1
Pv16	Pv16_2	0	1
Pv16	Pv16_2	0	1
Pv16	Pv16_2	0	1
Pv16	Pv16_2	0	1
Pv16	Pv16_2	0	1
Pv16	Pv16_2	0	1
Pv16	Pv16_2	0	1
Pv16	Pv16_2	0	1
Pv16	Pv16_2	0	1
Pv16	Pv16_2	0	1
Pv16	Pv16_3	1	1
Pv16	Pv16_3	2	1
Pv16	Pv16_3	2	1
Pv16	Pv16_3	3	1
Pv16	Pv16_3	2	1
Pv16	Pv16_3	4	1
Pv16	Pv16_3	1	1
Pv16	Pv16_3	1	1
Pv16	Pv16_3	3	1
Pv16	Pv16_3	0	1
Pv16	Pv16_3	0	1
Pv16	Pv16_3	0	1
Pv16	Pv16_3	0	1
Pv16	Pv16_3	0	1
Pv16	Pv16_3	0	1
Pv16	Pv16_3	0	1
Pv16	Pv16_3	0	1
Pv16	Pv16_3	0	1
Pv16	Pv16_3	0	1
Pv16	Pv16_3	0	1
Pv16	Pv16_3	8	1
Pv16	Pv16_3	3	1
Pv16	Pv16_3	1	1
Pv16	Pv16_3	5	1
Pv16	Pv16_3	1	1
Pv16	Pv16_3	1	1
Pv16	Pv16_3	6	1
Pv16	Pv16_3	2	1
Pv16	Pv16_3	2	1
Pv16	Pv16_3	3	1
Pv16	Pv16_3	4	1
Pv16	Pv16_3	3	1
Pv16	Pv16_3	5	1
Pv16	Pv16_3	2	1
Pv16	Pv16_3	0	1
Pv16	Pv16_3	0	1
Pv16	Pv16_3	0	1
Pv16	Pv16_3	0	1
Pv16	Pv16_3	0	1
Pv16	Pv16_3	0	1
Pv16	Pv16_4	4	0
Pv16	Pv16_4	4	0
Pv16	Pv16_4	3	0
Pv16	Pv16_4	14	0
Pv16	Pv16_4	2	0
Pv16	Pv16_4	2	0
Pv16	Pv16_4	2	0
Pv16	Pv16_4	2	0
Pv16	Pv16_4	1	0
Pv16	Pv16_4	3	0
Pv16	Pv16_4	6	0
Pv16	Pv16_4	2	0
Pv16	Pv16_4	0	0
Pv16	Pv16_4	0	0
Pv16	Pv16_4	0	0
Pv16	Pv16_4	0	0
Pv16	Pv16_4	0	0
Pv16	Pv16_4	0	0
Pv16	Pv16_4	0	0
Pv16	Pv16_4	0	0
Pv16	Pv16_4	2	0
Pv16	Pv16_4	1	0
Pv16	Pv16_4	2	0
Pv16	Pv16_4	2	0
Pv16	Pv16_4	4	0
Pv16	Pv16_4	2	0
Pv16	Pv16_4	6	0
Pv16	Pv16_4	2	0
Pv16	Pv16_4	2	0
Pv16	Pv16_4	1	0
Pv16	Pv16_4	0	0
Pv16	Pv16_4	0	0
Pv16	Pv16_4	0	0
Pv16	Pv16_4	0	0
Pv16	Pv16_4	0	0
Pv16	Pv16_4	0	0
Pv16	Pv16_4	0	0
Pv16	Pv16_4	0	0
Pv16	Pv16_4	0	0
Pv16	Pv16_4	0	0
Pv17	Pv17_2	1	1
Pv17	Pv17_2	2	1
Pv17	Pv17_2	2	1
Pv17	Pv17_2	1	1
Pv17	Pv17_2	0	1
Pv17	Pv17_2	0	1
Pv17	Pv17_2	0	1
Pv17	Pv17_2	0	1
Pv17	Pv17_2	0	1
Pv17	Pv17_2	0	1
Pv17	Pv17_2	0	1
Pv17	Pv17_2	0	1
Pv17	Pv17_2	0	1
Pv17	Pv17_2	0	1
Pv17	Pv17_2	0	1
Pv17	Pv17_2	0	1
Pv17	Pv17_2	0	1
Pv17	Pv17_2	0	1
Pv17	Pv17_2	0	1
Pv17	Pv17_2	0	1
Pv17	Pv17_2	0	1
Pv17	Pv17_2	0	1
Pv17	Pv17_2	0	1
Pv17	Pv17_2	0	1
Pv17	Pv17_2	0	1
Pv17	Pv17_2	0	1
Pv17	Pv17_2	0	1
Pv17	Pv17_2	0	1
Pv17	Pv17_2	0	1
Pv17	Pv17_2	0	1
Pv17	Pv17_2	0	1
Pv17	Pv17_2	0	1
Pv17	Pv17_2	0	1
Pv17	Pv17_2	0	1
Pv17	Pv17_2	0	1
Pv17	Pv17_2	0	1
Pv17	Pv17_2	0	1
Pv17	Pv17_2	0	1
Pv17	Pv17_2	0	1
Pv17	Pv17_2	0	1
Pv17	Pv17_3	3	1
Pv17	Pv17_3	1	1
Pv17	Pv17_3	3	1
Pv17	Pv17_3	2	1
Pv17	Pv17_3	1	1
Pv17	Pv17_3	1	1
Pv17	Pv17_3	2	1
Pv17	Pv17_3	1	1
Pv17	Pv17_3	2	1
Pv17	Pv17_3	1	1
Pv17	Pv17_3	2	1
Pv17	Pv17_3	2	1
Pv17	Pv17_3	1	1
Pv17	Pv17_3	0	1
Pv17	Pv17_3	0	1
Pv17	Pv17_3	0	1
Pv17	Pv17_3	0	1
Pv17	Pv17_3	0	1
Pv17	Pv17_3	0	1
Pv17	Pv17_3	0	1
Pv17	Pv17_3	0	1
Pv17	Pv17_3	0	1
Pv17	Pv17_3	0	1
Pv17	Pv17_3	0	1
Pv17	Pv17_3	0	1
Pv17	Pv17_3	0	1
Pv17	Pv17_3	0	1
Pv17	Pv17_3	0	1
Pv17	Pv17_3	0	1
Pv17	Pv17_3	0	1
Pv17	Pv17_3	0	1
Pv17	Pv17_3	0	1
Pv17	Pv17_3	0	1
Pv17	Pv17_3	0	1
Pv17	Pv17_3	0	1
Pv17	Pv17_3	0	1
Pv17	Pv17_3	0	1
Pv17	Pv17_3	0	1
Pv17	Pv17_3	0	1
Pv17	Pv17_3	0	1
Pv17	Pv17_4	1	0
Pv17	Pv17_4	4	0
Pv17	Pv17_4	2	0
Pv17	Pv17_4	2	0
Pv17	Pv17_4	2	0
Pv17	Pv17_4	0	0
Pv17	Pv17_4	0	0
Pv17	Pv17_4	0	0
Pv17	Pv17_4	0	0
Pv17	Pv17_4	0	0
Pv17	Pv17_4	0	0
Pv17	Pv17_4	0	0
Pv17	Pv17_4	0	0
Pv17	Pv17_4	0	0
Pv17	Pv17_4	0	0
Pv17	Pv17_4	0	0
Pv17	Pv17_4	0	0
Pv17	Pv17_4	0	0
Pv17	Pv17_4	0	0
Pv17	Pv17_4	0	0
Pv17	Pv17_4	1	0
Pv17	Pv17_4	1	0
Pv17	Pv17_4	1	0
Pv17	Pv17_4	2	0
Pv17	Pv17_4	0	0
Pv17	Pv17_4	0	0
Pv17	Pv17_4	0	0
Pv17	Pv17_4	0	0
Pv17	Pv17_4	0	0
Pv17	Pv17_4	0	0
Pv17	Pv17_4	0	0
Pv17	Pv17_4	0	0
Pv17	Pv17_4	0	0
Pv17	Pv17_4	0	0
Pv17	Pv17_4	0	0
Pv17	Pv17_4	0	0
Pv17	Pv17_4	0	0
Pv17	Pv17_4	0	0
Pv17	Pv17_4	0	0
Pv17	Pv17_4	0	0
Pv18	Pv18_3	0	1
Pv18	Pv18_3	0	1
Pv18	Pv18_3	0	1
Pv18	Pv18_3	0	1
Pv18	Pv18_3	0	1
Pv18	Pv18_3	0	1
Pv18	Pv18_3	0	1
Pv18	Pv18_3	0	1
Pv18	Pv18_3	0	1
Pv18	Pv18_3	1	1
Pv18	Pv18_3	0	1
Pv18	Pv18_3	0	1
Pv18	Pv18_3	0	1
Pv18	Pv18_3	0	1
Pv18	Pv18_3	0	1
Pv18	Pv18_3	0	1
Pv18	Pv18_3	0	1
Pv18	Pv18_3	0	1
Pv18	Pv18_3	0	1
Pv18	Pv18_3	0	1
Pv18	Pv18_3	0	1
Pv18	Pv18_3	0	1
Pv18	Pv18_3	0	1
Pv18	Pv18_4	0	0
Pv18	Pv18_4	0	0
Pv18	Pv18_4	0	0
Pv18	Pv18_4	0	0
Pv18	Pv18_4	0	0
Pv18	Pv18_4	0	0
Pv18	Pv18_4	0	0
Pv18	Pv18_4	0	0
Pv18	Pv18_4	0	0
Pv18	Pv18_4	0	0
Pv18	Pv18_4	0	0
Pv18	Pv18_4	0	0
Pv18	Pv18_4	0	0
Pv18	Pv18_4	0	0
Pv18	Pv18_4	0	0
Pv18	Pv18_4	0	0
Pv18	Pv18_4	0	0
Pv18	Pv18_4	0	0
Pv18	Pv18_4	0	0
Pv18	Pv18_4	0	0
Pv18	Pv18_4	0	0
Pv18	Pv18_4	0	0
Pv18	Pv18_4	0	0
Pv18	Pv18_4	1	0
Pv18	Pv18_4	0	0
Pv18	Pv18_4	0	0
Pv18	Pv18_4	0	0
Pv18	Pv18_4	0	0
Pv18	Pv18_4	0	0
Pv18	Pv18_4	0	0
Pv19	Pv19_1	1	1
Pv19	Pv19_1	2	1
Pv19	Pv19_1	0	1
Pv19	Pv19_1	0	1
Pv19	Pv19_1	1	1
Pv19	Pv19_1	1	1
Pv19	Pv19_1	0	1
Pv19	Pv19_1	1	1
Pv19	Pv19_1	0	1
Pv19	Pv19_1	0	1
Pv19	Pv19_1	1	1
Pv19	Pv19_1	0	1
Pv19	Pv19_1	0	1
Pv19	Pv19_1	0	1
Pv19	Pv19_1	0	1
Pv19	Pv19_1	0	1
Pv19	Pv19_1	0	1
Pv19	Pv19_1	0	1
Pv19	Pv19_2	1	1
Pv19	Pv19_2	0	1
Pv19	Pv19_2	1	1
Pv19	Pv19_3	0	1
Pv19	Pv19_3	2	1
Pv19	Pv19_3	2	1
Pv19	Pv19_3	0	1
Pv19	Pv19_3	0	1
Pv19	Pv19_3	4	1
Pv19	Pv19_3	0	1
Pv19	Pv19_3	0	1
Pv19	Pv19_3	0	1
Pv19	Pv19_4	1	0
Pv19	Pv19_4	5	0
Pv19	Pv19_4	1	0
Pv19	Pv19_4	0	0
Pv19	Pv19_4	1	0
Pv19	Pv19_4	0	0
Pv19	Pv19_4	1	0
Pv19	Pv19_4	5	0
Pv19	Pv19_4	1	0
Pv19	Pv19_4	2	0
Pv19	Pv19_4	0	0
Pv19	Pv19_4	0	0
Pv19	Pv19_4	0	0
Pv19	Pv19_4	0	0
Pv19	Pv19_4	1	0
Pv21	Pv21_2	0	1
Pv21	Pv21_2	0	1
Pv21	Pv21_2	0	1
Pv21	Pv21_2	0	1
Pv21	Pv21_2	0	1
Pv21	Pv21_2	0	1
Pv21	Pv21_2	0	1
Pv21	Pv21_2	0	1
Pv21	Pv21_2	0	1
Pv21	Pv21_2	0	1
Pv21	Pv21_2	0	1
Pv21	Pv21_2	0	1
Pv21	Pv21_2	0	1
Pv21	Pv21_2	0	1
Pv21	Pv21_2	0	1
Pv21	Pv21_2	0	1
Pv21	Pv21_2	0	1
Pv21	Pv21_2	0	1
Pv21	Pv21_2	0	1
Pv21	Pv21_2	0	1
Pv21	Pv21_2	1	1
Pv21	Pv21_2	1	1
Pv21	Pv21_2	1	1
Pv21	Pv21_2	2	1
Pv21	Pv21_2	0	1
Pv21	Pv21_2	0	1
Pv21	Pv21_2	0	1
Pv21	Pv21_2	0	1
Pv21	Pv21_2	0	1
Pv21	Pv21_2	0	1
Pv21	Pv21_2	0	1
Pv21	Pv21_2	0	1
Pv21	Pv21_2	0	1
Pv21	Pv21_2	0	1
Pv21	Pv21_2	0	1
Pv21	Pv21_2	0	1
Pv21	Pv21_2	0	1
Pv21	Pv21_2	0	1
Pv21	Pv21_2	0	1
Pv21	Pv21_2	0	1
Pv21	Pv21_3	5	1
Pv21	Pv21_3	1	1
Pv21	Pv21_3	2	1
Pv21	Pv21_3	2	1
[truncated: 20,243 more rows]
